# Supplementary material for: Associations of HER2 Mutation With Immune-Related Features and Immunotherapy Outcomes in Solid Tumors
Source: Front Immunol. 2022 Feb 23;13:799988. doi: 10.3389/fimmu.2022.799988 (PMC8905508; doi:10.3389/fimmu.2022.799988)
Supplement: Supplementary file 11 [file Table_3.csv]

Table S3. Data of patients treated by immune checkpoint inhibitors
pair_id	RECIST	OS	OS_status	type	HER2	ICIs	HER2 mutation
AC-DFCI_AC_PD1-1-TP-NT-SM-9LRI9-SM-9LRIA	CR	27.36666667	1	Anal	Mut	anti-PD-1/anti-PD-L1	p.I737M/p.G105E
AL4602_T_N	SD	8.5	1	Lung	WT	anti-PD-1/anti-PD-L1	WT
AU5884_T_N	PD	1.8	1	Lung	WT	anti-PD-1/anti-PD-L1	WT
BL3403_T_N	SD	6.566666667	1	Lung	WT	anti-PD-1/anti-PD-L1	WT
BLADDER-15330_CCPM_0700629-TM-NB-SM-AVI1C-SM-AVHZJ	PR	3.533333333	1	Bladder	WT	anti-PD-1/anti-PD-L1	WT
BLADDER-15330_CCPM_0700691-TM-NB-SM-AVI13-SM-AVHZL	SD	5.8	0	Bladder	WT	anti-PD-1/anti-PD-L1	WT
BLADDER-15330_CCPM_0700692-TM-NB-SM-AVI11-SM-AVHZM	SD	9.066666667	0	Bladder	WT	anti-PD-1/anti-PD-L1	WT
BLADDER-15330_CCPM_0700694-TM-NB-SM-AVI16-SM-AVHZK	PR	9.566666667	1	Bladder	WT	anti-PD-1/anti-PD-L1	WT
BLCA_immunotherapy_responder-DFCI_11-104_011-TP-NB-SM-5PA3E-SM-4D5IX	CR	44.93333333	1	Bladder	WT	anti-PD-1/anti-PD-L1	WT
BLCA-001-TP-NB-SM-CUCGA-SM-CUCGU	PD	3.2	0	Bladder	WT	anti-PD-1/anti-PD-L1	WT
BLCA-002-TP-NB-SM-CUCGB-SM-CUCGV	SD	16.93333333	1	Bladder	WT	anti-PD-1/anti-PD-L1	WT
BLCA-003-TP-NB-SM-CUCGC-SM-CUCGW	PD	2.466666667	0	Bladder	WT	anti-PD-1/anti-PD-L1	WT
BLCA-005-TP-NB-SM-CUCGE-SM-CUCGY	PR	16.76666667	1	Bladder	WT	anti-PD-1/anti-PD-L1	WT
BLCA-006-TP-NB-SM-CUCGF-SM-CUCGZ	PR	12.26666667	0	Bladder	WT	anti-CTLA-4 + anti-PD-1/PD-L1	WT
BLCA-007-TP-NB-SM-CUCGH-SM-CUCH1	CR	13.2	1	Bladder	WT	anti-PD-1/anti-PD-L1	WT
BLCA-008-TP-NB-SM-CUCGI-SM-CUCH2	PD	3.5	0	Bladder	WT	anti-PD-1/anti-PD-L1	WT
BLCA-009-TP-NB-SM-CUCGJ-SM-CUCH3	PD	4.733333333	0	Bladder	Mut	anti-PD-1/anti-PD-L1	p.S220F
BLCA-010-TP-NB-SM-CUCGK-SM-CUCH4	PR	16.33333333	1	Bladder	WT	anti-PD-1/anti-PD-L1	WT
BLCA-011-TP-NB-SM-CUCGL-SM-CUCH5	PD	5.633333333	0	Bladder	WT	anti-PD-1/anti-PD-L1	WT
BLCA-012-TP-NB-SM-CUCGM-SM-CUCH6	PR	16.8	1	Bladder	WT	anti-PD-1/anti-PD-L1	WT
BLCA-014-TP-NB-SM-CUCGO-SM-CUCH8	PD	12	1	Bladder	WT	anti-PD-1/anti-PD-L1	WT
BLCA-015-TP-NB-SM-CUCGP-SM-CUCH9	PD	3.166666667	0	Bladder	WT	anti-PD-1/anti-PD-L1	WT
BLCA-016-TP-NB-SM-CUCGQ-SM-CUCHA	PR	24.8	1	Bladder	WT	anti-PD-1/anti-PD-L1	WT
BLCA-IM01-TP-NB-SM-79XD9-SM-7AABJ	PD	7.1	0	Bladder	WT	anti-PD-1/anti-PD-L1	WT
BLCA-IM04-TP-NT-SM-79XDB-SM-79XDC	SD	6.5	0	Bladder	WT	anti-PD-1/anti-PD-L1	WT
BLCA-IM06-TP-NB-SM-79XDL-SM-9QSPW	PD	24.33333333	1	Bladder	WT	anti-PD-1/anti-PD-L1	WT
BLCA-IM07-TP-NB-SM-79XDD-SM-7AABP	PR	16.53333333	1	Bladder	WT	anti-PD-1/anti-PD-L1	WT
BLCA-IM09-TP-NB-SM-79XDF-SM-7AABN	PR	22.1	0	Bladder	Mut	anti-PD-1/anti-PD-L1	p.D247H/p.E256Q
BLCA-IM10-TP-NB-SM-79XDG-SM-9QSPX	CR	15.6	0	Bladder	WT	anti-PD-1/anti-PD-L1	WT
BLCA-IM11-TP-NT-SM-79XDH-SM-79XDI	PR	13.7	0	Bladder	WT	anti-PD-1/anti-PD-L1	WT
BLCA-IM12-TP-NB-SM-9RN2L-SM-9HC1F	PD	4.766666667	0	Bladder	WT	anti-PD-1/anti-PD-L1	WT
CA9903_T_N	PR	14.7	1	Lung	WT	anti-PD-1/anti-PD-L1	WT
CANSEQU01-0100425-TP-NB-SM-6ZL67-SM-6ZL66	PR	24.5	1	Lung	WT	anti-PD-1/anti-PD-L1	WT
CR0095_T_N	CR	69.35	1	Melanoma	WT	anti-CTLA-4	WT
CR04885_T_N	CR	25.55	1	Melanoma	WT	anti-CTLA-4	WT
CR06670_T_N	CR	45.01666667	0	Melanoma	WT	anti-CTLA-4	WT
CR1509_T_N	CR	54.75	1	Melanoma	WT	anti-CTLA-4	WT
CR22640_T_N	CR	52.31666667	1	Melanoma	WT	anti-CTLA-4	WT
CR3665_T_N	CR	32.85	1	Melanoma	WT	anti-CTLA-4	WT
CR6126_T_N	CR	23.56666667	1	Melanoma	WT	anti-CTLA-4	WT
CR6161_T_N	CR	31.73333333	0	Melanoma	WT	anti-CTLA-4	WT
CR9306_T_N	CR	64.48333333	1	Melanoma	Mut	anti-CTLA-4	p.I684N
CR9699_T_N	CR	53.53333333	1	Melanoma	WT	anti-CTLA-4	WT
CU9061_T_N	SD	4.033333333	1	Lung	WT	anti-PD-1/anti-PD-L1	WT
DFCI_MM_1-TP-NB-SM-BZRJ8-SM-BZRJC	CR	20	1	Melanoma	WT	anti-PD-1/anti-PD-L1	WT
DFCI_MM_2-TP-NB-SM-BZRJA-SM-BZRJD	CR	12.16666667	1	Melanoma	WT	anti-PD-1/anti-PD-L1	WT
DI6359_T_N	PR	9.933333333	1	Lung	WT	anti-PD-1/anti-PD-L1	WT
DM123062_T_N	PD	1.9	1	Lung	WT	anti-PD-1/anti-PD-L1	WT
FR9547_T_N	PR	4.233333333	1	Lung	WT	anti-PD-1/anti-PD-L1	WT
GR4788_T_N	PD	1.9	1	Lung	WT	anti-PD-1/anti-PD-L1	WT
HE3202_T_N	PR	14.9	1	Lung	WT	anti-PD-1/anti-PD-L1	WT
HNSCC-186-TP-NB-SM-AXGDN-SM-ADP7L	SD	20.66666667	0	HNSCC	WT	anti-PD-1/anti-PD-L1	WT
HNSCC-215-TP-NB-SM-CK9VX-SM-AV34O	PD	8.866666667	0	HNSCC	WT	anti-PD-1/anti-PD-L1	WT
HNSCC-238-TP-NB-SM-AXGF5-SM-ADP7O	PR	15.33333333	1	HNSCC	WT	anti-PD-1/anti-PD-L1	WT
HNSCC-239-TP-NB-SM-AXGCS-SM-ADP7K	SD	13.4	0	HNSCC	WT	anti-PD-1/anti-PD-L1	WT
HNSCC-243-TP-NB-SM-CLFNS-SM-AV34T	PD	3.766666667	1	HNSCC	WT	anti-CTLA-4 + anti-PD-1/PD-L1	WT
HNSCC-258-TP-NB-SM-AXGAI-SM-ADP7G	SD	12.6	1	HNSCC	WT	anti-PD-1/anti-PD-L1	WT
HNSCC-266-TP-NB-SM-CK9YG-SM-AV34S	PD	2	0	HNSCC	WT	anti-PD-1/anti-PD-L1	WT
HNSCC-287-TP-NB-SM-AXGEI-SM-ADP7M	PD	2.366666667	0	HNSCC	WT	anti-CTLA-4 + anti-PD-1/PD-L1	WT
HNSCC-296-TP-NB-SM-CLFOB-SM-AV34U	SD	1.533333333	0	HNSCC	Mut	anti-PD-1/anti-PD-L1	p.S280F
HNSCC-305-TP-NB-SM-CK9XQ-SM-AV34Q	SD	4.966666667	1	HNSCC	WT	anti-CTLA-4 + anti-PD-1/PD-L1	WT
HNSCC-306-TP-NB-SM-CK9Y6-SM-AV34R	PD	5.633333333	1	HNSCC	WT	anti-CTLA-4 + anti-PD-1/PD-L1	WT
HNSCC-323-TP-NB-SM-CK9WS-SM-AV34N	PR	4.666666667	1	HNSCC	WT	anti-PD-1/anti-PD-L1	WT
JB112852_T_N	PD	3.333333333	1	Lung	WT	anti-PD-1/anti-PD-L1	WT
KA3947_T_N	SD	8.2	1	Lung	WT	anti-PD-1/anti-PD-L1	WT
LO3793_T_N	SD	3.533333333	1	Lung	WT	anti-PD-1/anti-PD-L1	WT
LO5004_T_N	SD	6.366666667	1	Lung	WT	anti-PD-1/anti-PD-L1	WT
LSD0167_T_N	SD	32.85	1	Melanoma	WT	anti-CTLA-4	WT
LSD2057_T_N	SD	40.15	1	Melanoma	WT	anti-CTLA-4	WT
LSD3484_T_N	SD	35.93333333	1	Melanoma	Mut	anti-CTLA-4	p.R940W
LSD4744_T_N	SD	25.55	1	Melanoma	WT	anti-CTLA-4	WT
LSD6819_T_N	SD	41.36666667	1	Melanoma	WT	anti-CTLA-4	WT
LUAD-BS-08-013532-TP-NT-SM-9J2Y1-SM-9J2Y2	PR	8.1	0	Lung	WT	anti-PD-1/anti-PD-L1	WT
LUAD-BS-10-J11656-TP-NT-SM-9J2Y7-SM-9J2Y8	SD	4.533333333	0	Lung	WT	anti-PD-1/anti-PD-L1	WT
LUAD-BS-10-R22401-TP-NB-SM-9J2XK-SM-9HBZR	SD	3.966666667	0	Lung	WT	anti-PD-1/anti-PD-L1	WT
LUAD-BS-11-F1305-TP-NT-SM-9J2XG-SM-9J2XH	SD	3.966666667	0	Lung	WT	anti-PD-1/anti-PD-L1	WT
LUAD-BS-11-R21845-TP-NT-SM-9J2YH-SM-9J2YI	SD	59.36666667	1	Lung	WT	anti-PD-1/anti-PD-L1	WT
LUAD-BS-12-R10269-TP-NB-SM-9J2XO-SM-9HBZT	PR	13.76666667	0	Lung	WT	anti-PD-1/anti-PD-L1	WT
LUAD-BS-12-X27523-TP-NT-SM-9J2Y5-SM-9J2Y6	SD	10.86666667	0	Lung	WT	anti-PD-1/anti-PD-L1	WT
LUAD-BS-13-F33496-TP-NB-SM-9J2XU-SM-9HBZX	SD	6.833333333	0	Lung	WT	anti-PD-1/anti-PD-L1	WT
LUAD-BS-13-J60666-TP-NB-SM-9J2YL-SM-9HBZW	PR	33.3	1	Lung	Mut	anti-PD-1/anti-PD-L1	p.G434A
LUAD-BS-13-N35728-TP-NB-SM-9J2XI-SM-9HBZQ	SD	12.8	0	Lung	WT	anti-PD-1/anti-PD-L1	WT
LUAD-BS-13-X14864-TP-NB-SM-9J2XQ-SM-9HBZU	SD	5.866666667	0	Lung	WT	anti-PD-1/anti-PD-L1	WT
LUAD-BS-14-G65174-TP-NT-SM-9J2YF-SM-9J2YG	PD	1.3	0	Lung	WT	anti-CTLA-4 + anti-PD-1/PD-L1	WT
LUAD-BS-14-J45174-TP-NT-SM-9J2YJ-SM-9J2YK	PD	25.23333333	1	Lung	WT	anti-PD-1/anti-PD-L1	WT
LUAD-BS-14-N19784-TP-NT-SM-9J2XW-SM-9J2XX	SD	27.26666667	0	Lung	WT	anti-PD-1/anti-PD-L1	WT
LUNG-2630-TP-NB-SM-CLFOY-SM-AV34W	SD	15.73333333	0	Lung	WT	anti-PD-1/anti-PD-L1	WT
Lung-DFCI-11-104-009-TM-NB-SM-5YS7O-SM-5YS7P	CR	22	1	Lung	WT	anti-PD-1/anti-PD-L1	WT
M4945_T_N	PR	14.8	1	Lung	Mut	anti-PD-1/anti-PD-L1	p.A1009T
MA7027_T_N	PD	1.8	1	Lung	WT	anti-PD-1/anti-PD-L1	WT
MEL-582186-TP-NB-SM-CN21Q-SM-CJP7T	PR	13.83333333	1	Melanoma	WT	anti-CTLA-4 + anti-PD-1/PD-L1	WT
MEL-587761-TP-NB-SM-CN1ZV-SM-CJP7Q	SD	19.46666667	1	Melanoma	WT	anti-CTLA-4 + anti-PD-1/PD-L1	WT
MEL-650366-TP-NB-SM-CN221-SM-CJP7U	PD	26.46666667	1	Melanoma	WT	anti-CTLA-4 + anti-PD-1/PD-L1	WT
MEL-682321-TP-NB-SM-CN21G-SM-CJP7S	PR	14.9	1	Melanoma	WT	anti-CTLA-4 + anti-PD-1/PD-L1	WT
MEL-IPI_Pat02-TP-NB-SM-4DJZX-SM-4NFU4	SD	54.4	1	Melanoma	WT	anti-CTLA-4	WT
MEL-IPI_Pat03-TP-NB-SM-4DJZY-SM-4NFU5	PD	3.333333333	0	Melanoma	WT	anti-CTLA-4	WT
MEL-IPI_Pat04-TP-NB-SM-4DJZZ-SM-4NFU6	PR	32.9	1	Melanoma	WT	anti-CTLA-4	WT
MEL-IPI_Pat06-TP-NB-SM-4DK12-SM-4NFU8	PD	5.366666667	0	Melanoma	WT	anti-CTLA-4	WT
MEL-IPI_Pat07-TP-NB-SM-4DK13-SM-4NFU9	SD	35	1	Melanoma	WT	anti-CTLA-4	WT
MEL-IPI_Pat08-TP-NB-SM-4DK14-SM-4NFUA	PD	4.666666667	0	Melanoma	WT	anti-CTLA-4	WT
MEL-IPI_Pat100-TP-NT-SM-53U2D-SM-53U4M	PD	12	0	Melanoma	WT	anti-CTLA-4	WT
MEL-IPI_Pat101-TP-NT-SM-4CU6O-SM-53U4N	PD	9.6	0	Melanoma	WT	anti-CTLA-4	WT
MEL-IPI_Pat103-TP-NT-SM-4CU6Q-SM-53U4P	PR	34.93333333	0	Melanoma	WT	anti-CTLA-4	WT
MEL-IPI_Pat104-TP-NT-SM-4CU6R-SM-53U4Q	SD	7.9	0	Melanoma	WT	anti-CTLA-4	WT
MEL-IPI_Pat105-TP-NT-SM-4CU6S-SM-53U4R	PR	34.9	1	Melanoma	WT	anti-CTLA-4	WT
MEL-IPI_Pat106-TP-NT-SM-4CU6T-SM-4MGPK	PD	8.333333333	0	Melanoma	WT	anti-CTLA-4	WT
MEL-IPI_Pat11-TP-NB-SM-4DK17-SM-4NFUD	PD	26.33333333	1	Melanoma	WT	anti-CTLA-4	WT
MEL-IPI_Pat110-TP-NT-SM-4CU6X-SM-4MGPO	PD	10.66666667	0	Melanoma	Mut	anti-CTLA-4	p.S280F
MEL-IPI_Pat111-TP-NT-SM-4CU6Y-SM-4MGPP	PD	20.6	0	Melanoma	WT	anti-CTLA-4	WT
MEL-IPI_Pat113-TP-NT-SM-53U2Q-SM-4MGPR	PR	10.03333333	0	Melanoma	WT	anti-CTLA-4	WT
MEL-IPI_Pat115-TP-NT-SM-5X2QS-SM-5X2RA	PD	4.833333333	0	Melanoma	WT	anti-CTLA-4	WT
MEL-IPI_Pat117-TP-NT-SM-5X2QU-SM-5X2RC	PR	30.46666667	1	Melanoma	WT	anti-CTLA-4	WT
MEL-IPI_Pat118-TP-NT-SM-5X2QV-SM-5X2RD	PD	10.43333333	0	Melanoma	WT	anti-CTLA-4	WT
MEL-IPI_Pat119-TP-NT-SM-7459N-SM-7459Q	PD	26.93333333	1	Melanoma	WT	anti-CTLA-4	WT
MEL-IPI_Pat12-TP-NB-SM-7459O-SM-4NFUE	PD	9.666666667	0	Melanoma	WT	anti-CTLA-4	WT
MEL-IPI_Pat121-TP-NT-SM-7459K-SM-5X2RG	PD	4.066666667	0	Melanoma	WT	anti-CTLA-4	WT
MEL-IPI_Pat123-TP-NB-SM-5X2R1-SM-5VWHL	SD	28.43333333	0	Melanoma	WT	anti-CTLA-4	WT
MEL-IPI_Pat124-TP-NB-SM-7459L-SM-5VWHM	PD	4.866666667	0	Melanoma	WT	anti-CTLA-4	WT
MEL-IPI_Pat126-TP-NB-SM-5X2R4-SM-5VWHO	PR	21.36666667	1	Melanoma	WT	anti-CTLA-4	WT
MEL-IPI_Pat127-TP-NB-SM-5X2R5-SM-5VWHP	PD	11.06666667	0	Melanoma	WT	anti-CTLA-4	WT
MEL-IPI_Pat128-TP-NB-SM-5X2R6-SM-5VWHQ	PD	3.766666667	0	Melanoma	WT	anti-CTLA-4	WT
MEL-IPI_Pat129-TP-NT-SM-5X2R7-SM-5X2RI	PD	17.96666667	1	Melanoma	WT	anti-CTLA-4	WT
MEL-IPI_Pat13-TP-NB-SM-4DK19-SM-4NFUF	PD	24.4	0	Melanoma	WT	anti-CTLA-4	WT
MEL-IPI_Pat132-TP-NB-SM-5VWJA-SM-5VWHR	PR	22.53333333	1	Melanoma	WT	anti-CTLA-4	WT
MEL-IPI_Pat133-TP-NB-SM-7A14Z-SM-5VWHS	PD	18.06666667	0	Melanoma	WT	anti-CTLA-4	WT
MEL-IPI_Pat134-TP-NB-SM-5VWJC-SM-5VWHT	PD	10.06666667	0	Melanoma	WT	anti-CTLA-4	WT
MEL-IPI_Pat135-TP-NB-SM-7A152-SM-5VWHU	PD	2.7	0	Melanoma	WT	anti-CTLA-4	WT
MEL-IPI_Pat138-TP-NB-SM-7A155-SM-5VWHX	SD	49.26666667	0	Melanoma	Mut	anti-CTLA-4	p.P1047L/p.S1024N/p.D952E/p.P36L
MEL-IPI_Pat139-TP-NB-SM-5VWJH-SM-5VWHY	PD	3.3	0	Melanoma	WT	anti-CTLA-4	WT
MEL-IPI_Pat14-TP-NB-SM-53U3C-SM-4NFUG	PD	5.433333333	0	Melanoma	WT	anti-CTLA-4	WT
MEL-IPI_Pat140-TP-NB-SM-5VWJI-SM-5VWHZ	PD	16.4	0	Melanoma	WT	anti-CTLA-4	WT
MEL-IPI_Pat143-TP-NB-SM-7A156-SM-5VWI3	PD	5.1	0	Melanoma	WT	anti-CTLA-4	WT
MEL-IPI_Pat144-TP-NB-SM-7A157-SM-5VWI4	PR	29	0	Melanoma	WT	anti-CTLA-4	WT
MEL-IPI_Pat147-TP-NB-SM-7A158-SM-5VWI7	PD	7.466666667	0	Melanoma	WT	anti-CTLA-4	WT
MEL-IPI_Pat148-TP-NB-SM-5VWJQ-SM-5VWI8	PD	2.8	0	Melanoma	WT	anti-CTLA-4	WT
MEL-IPI_Pat15-TP-NB-SM-4DK1B-SM-4NFUH	PD	1.666666667	0	Melanoma	WT	anti-CTLA-4	WT
MEL-IPI_Pat151-TP-NB-SM-7A15A-SM-5VWIB	PD	6.8	0	Melanoma	WT	anti-CTLA-4	WT
MEL-IPI_Pat157-TP-NB-SM-7A15B-SM-5VWIH		2.866666667	0	Melanoma	WT	anti-CTLA-4	WT
MEL-IPI_Pat159-TP-NB-SM-5VWK2-SM-5VWIJ	PD	28.06666667	1	Melanoma	WT	anti-CTLA-4	WT
MEL-IPI_Pat16-TP-NT-SM-53U3E-SM-53U5B	PD	27.03333333	0	Melanoma	WT	anti-CTLA-4	WT
MEL-IPI_Pat160-TP-NB-SM-5VWK3-SM-5VWIK	PD	5.066666667	0	Melanoma	WT	anti-CTLA-4	WT
MEL-IPI_Pat162-TP-NB-SM-7A15D-SM-5VWIM	PD	7.033333333	0	Melanoma	WT	anti-CTLA-4	WT
MEL-IPI_Pat163-TP-NB-SM-5VWK6-SM-5VWIN	PD	24.96666667	1	Melanoma	WT	anti-CTLA-4	WT
MEL-IPI_Pat166-TP-NB-SM-7A15G-SM-5VWIQ		2.566666667	0	Melanoma	WT	anti-CTLA-4	WT
MEL-IPI_Pat167-TP-NB-SM-7A15H-SM-5VWIR	PD	13.6	0	Melanoma	WT	anti-CTLA-4	WT
MEL-IPI_Pat168-TP-NB-SM-5VOAX-SM-5VWIS		2.233333333	0	Melanoma	WT	anti-CTLA-4	WT
MEL-IPI_Pat17-TP-NB-SM-4DK1D-SM-4NFUJ	PD	6.833333333	0	Melanoma	WT	anti-CTLA-4	WT
MEL-IPI_Pat170-TP-NB-SM-5VOAZ-SM-5VWIU	PD	3.6	0	Melanoma	WT	anti-CTLA-4	WT
MEL-IPI_Pat171-TP-NB-SM-7A15J-SM-5VWIV	PD	15.53333333	0	Melanoma	WT	anti-CTLA-4	WT
MEL-IPI_Pat174-TP-NB-SM-5VOB4-SM-5VWIY	PR	22.93333333	1	Melanoma	WT	anti-CTLA-4	WT
MEL-IPI_Pat175-TP-NB-SM-7A15L-SM-5VWIZ		3	0	Melanoma	WT	anti-CTLA-4	WT
MEL-IPI_Pat18-TP-NT-SM-4DK1E-SM-53U5D	PD	37.8	1	Melanoma	WT	anti-CTLA-4	WT
MEL-IPI_Pat21-TP-NT-SM-4DK1H-SM-53U5G	SD	22.53333333	0	Melanoma	WT	anti-CTLA-4	WT
MEL-IPI_Pat24-TP-NT-SM-4DK1K-SM-53U5J	PR	32.36666667	1	Melanoma	WT	anti-CTLA-4	WT
MEL-IPI_Pat27-TP-NB-SM-4DK1N-SM-4NFUT	PD	45.96666667	1	Melanoma	WT	anti-CTLA-4	WT
MEL-IPI_Pat32-TP-NT-SM-53U3T-SM-53U67	PD	4.9	0	Melanoma	WT	anti-CTLA-4	WT
MEL-IPI_Pat39-TP-NB-SM-4DK1Z-SM-4NFV6	CR	49.56666667	1	Melanoma	WT	anti-CTLA-4	WT
MEL-IPI_Pat41-TP-NT-SM-4DK22-SM-53U5O	PD	4.266666667	0	Melanoma	WT	anti-CTLA-4	WT
MEL-IPI_Pat43-TP-NB-SM-4DK24-SM-4NFVA	PD	1.233333333	0	Melanoma	WT	anti-CTLA-4	WT
MEL-IPI_Pat45-TP-NT-SM-4DK26-SM-53U5R	PD	2.966666667	0	Melanoma	Mut	anti-CTLA-4	p.G378D
MEL-IPI_Pat46-TP-NT-SM-53U48-SM-53U5S	PD	5.333333333	0	Melanoma	WT	anti-CTLA-4	WT
MEL-IPI_Pat47-TP-NT-SM-4DK28-SM-53U5U	CR	36.86666667	1	Melanoma	WT	anti-CTLA-4	WT
MEL-IPI_Pat49-TP-NT-SM-4DK2A-SM-53U5W	SD	34.46666667	1	Melanoma	WT	anti-CTLA-4	WT
MEL-IPI_Pat50-TP-NT-SM-53U69-SM-53U5X	PD	2.166666667	0	Melanoma	WT	anti-CTLA-4	WT
MEL-IPI_Pat52-TP-NT-SM-4DK2D-SM-53U5Z	PD	6.3	0	Melanoma	WT	anti-CTLA-4	WT
MEL-IPI_Pat54-TP-NB-SM-4DK2F-SM-4NFVL	PD	6.933333333	0	Melanoma	WT	anti-CTLA-4	WT
MEL-IPI_Pat55-TP-NB-SM-4DK2G-SM-4NFVM	PD	6.433333333	0	Melanoma	Mut	anti-CTLA-4	p.G257R
MEL-IPI_Pat56-TP-NB-SM-4DK2H-SM-4NFVN	PD	7.833333333	0	Melanoma	WT	anti-CTLA-4	WT
MEL-IPI_Pat57-TP-NB-SM-4DK2I-SM-4NFVO	PD	8.333333333	0	Melanoma	WT	anti-CTLA-4	WT
MEL-IPI_Pat58-TP-NB-SM-4DK2J-SM-4NFVP	PD	21.73333333	0	Melanoma	Mut	anti-CTLA-4	p.V988M
MEL-IPI_Pat59-TP-NB-SM-4DK2K-SM-4NFVQ	PD	7.466666667	0	Melanoma	WT	anti-CTLA-4	WT
MEL-IPI_Pat60-TP-NB-SM-4DK2L-SM-4NFVR	PD	9.066666667	0	Melanoma	WT	anti-CTLA-4	WT
MEL-IPI_Pat61-TP-NB-SM-4DK2M-SM-4NFVS	PD	4.033333333	0	Melanoma	WT	anti-CTLA-4	WT
MEL-IPI_Pat62-TP-NB-SM-4DK2N-SM-4NFVT	PD	20.06666667	0	Melanoma	WT	anti-CTLA-4	WT
MEL-IPI_Pat64-TP-NB-SM-4DK2P-SM-4NFVV	PD	3.533333333	0	Melanoma	WT	anti-CTLA-4	WT
MEL-IPI_Pat66-TP-NB-SM-4DK2R-SM-4NFVX	SD	21.76666667	1	Melanoma	WT	anti-CTLA-4	WT
MEL-IPI_Pat67-TP-NB-SM-4DK2S-SM-4NFVY	PD	2.633333333	0	Melanoma	WT	anti-CTLA-4	WT
MEL-IPI_Pat71-TP-NB-SM-4DK2W-SM-4NFW3	PD	4.566666667	0	Melanoma	WT	anti-CTLA-4	WT
MEL-IPI_Pat73-TP-NB-SM-4DK2Y-SM-4NFW5	PR	14.73333333	0	Melanoma	WT	anti-CTLA-4	WT
MEL-IPI_Pat74-TP-NB-SM-4DK2Z-SM-4NFW6	PD	6.433333333	0	Melanoma	WT	anti-CTLA-4	WT
MEL-IPI_Pat76-TP-NB-SM-4DK32-SM-4NFW8	PD	4.633333333	0	Melanoma	WT	anti-CTLA-4	WT
MEL-IPI_Pat77-TP-NT-SM-4DK33-SM-53U63	PR	34.3	1	Melanoma	WT	anti-CTLA-4	WT
MEL-IPI_Pat79-TP-NB-SM-53U2S-SM-4NFWB	PR	26.7	0	Melanoma	WT	anti-CTLA-4	WT
MEL-IPI_Pat80-TP-NT-SM-4DK36-SM-53U53	SD	24.13333333	0	Melanoma	WT	anti-CTLA-4	WT
MEL-IPI_Pat81-TP-NB-SM-4DK37-SM-4NFWD	PD	20.93333333	0	Melanoma	WT	anti-CTLA-4	WT
MEL-IPI_Pat82-TP-NT-SM-4DK38-SM-53U55	PD	3.466666667	0	Melanoma	WT	anti-CTLA-4	WT
MEL-IPI_Pat83-TP-NT-SM-53U2W-SM-53U56	PD	34.23333333	1	Melanoma	WT	anti-CTLA-4	WT
MEL-IPI_Pat85-TP-NB-SM-53U2Y-SM-4NFWH	PD	15.26666667	0	Melanoma	WT	anti-CTLA-4	WT
MEL-IPI_Pat86-TP-NT-SM-4DK3C-SM-53U59	SD	9.766666667	0	Melanoma	WT	anti-CTLA-4	WT
MEL-IPI_Pat87-TP-NT-SM-4DK3D-SM-53U5A	PD	36.43333333	1	Melanoma	WT	anti-CTLA-4	WT
MEL-IPI_Pat90-TP-NB-SM-4DK3G-SM-4NFWM	PR	33.5	1	Melanoma	WT	anti-CTLA-4	WT
MEL-IPI_Pat98-TP-NT-SM-4CU6L-SM-53U4K	PD	4.666666667	0	Melanoma	WT	anti-CTLA-4	WT
MEL-IPI_Pat99-TP-NT-SM-4CU6M-SM-53U4L	PD	11.73333333	0	Melanoma	WT	anti-CTLA-4	WT
NI9507_T_N	PD	1.9	1	Lung	WT	anti-PD-1/anti-PD-L1	WT
NR1867_T_N	PD	18.25	1	Melanoma	WT	anti-CTLA-4	WT
NR2137_T_N	PD	9.733333333	1	Melanoma	WT	anti-CTLA-4	WT
NR3549_T_N	PD	6.083333333	1	Melanoma	WT	anti-CTLA-4	WT
NR4018_T_N	PD	3.65	1	Melanoma	WT	anti-CTLA-4	WT
NR4045_T_N	PD	20.68333333	1	Melanoma	WT	anti-CTLA-4	WT
NR4083_T_N	PD	2.8	1	Melanoma	Mut	anti-CTLA-4	p.S42F
NR4631_T_N	PD	6.083333333	1	Melanoma	WT	anti-CTLA-4	WT
NR4810_T_N	PD	4.866666667	1	Melanoma	WT	anti-CTLA-4	WT
NR4949_T_N	PD	8.516666667	1	Melanoma	WT	anti-CTLA-4	WT
NR8815_T_N	PD	14.6	1	Melanoma	WT	anti-CTLA-4	WT
NR9445_T_N	PD	2.433333333	1	Melanoma	WT	anti-CTLA-4	WT
NR9449_T_N	PD	7.3	1	Melanoma	WT	anti-CTLA-4	WT
NR9521_T_N	PD	32.85	1	Melanoma	WT	anti-CTLA-4	WT
NR9705_T_N	PD	14.6	1	Melanoma	WT	anti-CTLA-4	WT
NR9765_T_N	PD	25.55	1	Melanoma	WT	anti-CTLA-4	WT
PR12117_T_N	PR	19.46666667	0	Melanoma	WT	anti-CTLA-4	WT
PR4035_T_N	PR	51.1	1	Melanoma	WT	anti-CTLA-4	WT
PR4046_T_N	PR	25.66666667	1	Melanoma	Mut	anti-CTLA-4	p.E782*
PR4077_T_N	PR	74.21666667	1	Melanoma	WT	anti-CTLA-4	WT
PR4091_T_N	PR	73.26666667	1	Melanoma	WT	anti-CTLA-4	WT
PR4092_T_N	PR	74.21666667	1	Melanoma	Mut	anti-CTLA-4	p.Y1218H/p.A721V
R7495_T_N	PD	1.4	1	Lung	WT	anti-PD-1/anti-PD-L1	WT
RH090935_T_N	PR	10.53333333	1	Lung	WT	anti-PD-1/anti-PD-L1	WT
RI1933_T_N	PR	16.8	1	Lung	WT	anti-PD-1/anti-PD-L1	WT
RO3338_T_N	PD	2.1	1	Lung	WT	anti-PD-1/anti-PD-L1	WT
SA9755_T_N	PR	8.5	1	Lung	WT	anti-PD-1/anti-PD-L1	WT
SB010944_T_N	PR	27.66666667	1	Lung	WT	anti-PD-1/anti-PD-L1	WT
SC0899_T_N	PR	12.76666667	1	Lung	WT	anti-PD-1/anti-PD-L1	WT
SC6470_T_N	SD	8.4	1	Lung	WT	anti-PD-1/anti-PD-L1	WT
SD0346_T_N	SD	35.28333333	0	Melanoma	WT	anti-CTLA-4	WT
SD1494_T_N	SD	24.33333333	1	Melanoma	WT	anti-CTLA-4	WT
SD2051_T_N	SD	9.733333333	0	Melanoma	WT	anti-CTLA-4	WT
SD2056_T_N	SD	48.53333333	1	Melanoma	WT	anti-CTLA-4	WT
SD5038_T_N	SD	14.6	0	Melanoma	WT	anti-CTLA-4	WT
SD5118_T_N	SD	32.85	0	Melanoma	WT	anti-CTLA-4	WT
SD5934_T_N	SD	19.46666667	0	Melanoma	WT	anti-CTLA-4	WT
SD6336_T_N	SD	84.23333333	1	Melanoma	WT	anti-CTLA-4	WT
SD6494_T_N	SD	8.516666667	0	Melanoma	WT	anti-CTLA-4	WT
SD7357_T_N	SD	24.33333333	0	Melanoma	WT	anti-CTLA-4	WT
SR070761_T_N	PD	3.433333333	1	Lung	WT	anti-PD-1/anti-PD-L1	WT
SU2C_Lung-SU2C-DFCI-LUAD-1002-TP-NB-SM-AOL41-SM-A46NE	PD	16.16666667	1	Lung	WT	anti-PD-1/anti-PD-L1	WT
SU2C_Lung-SU2C-DFCI-LUAD-1003-TP-NB-SM-AOL4D-SM-A46NF	PD	4.4	0	Lung	WT	anti-PD-1/anti-PD-L1	WT
SU2C_Lung-SU2C-DFCI-LUAD-1004-TP-NB-SM-AOL4P-SM-A46NG	SD	12.1	0	Lung	WT	anti-PD-1/anti-PD-L1	WT
SU2C_Lung-SU2C-DFCI-LUAD-1005-TP-NB-SM-AOL52-SM-A46NH	PD	11.3	0	Lung	WT	anti-PD-1/anti-PD-L1	WT
SU2C_Lung-SU2C-DFCI-LUAD-1006-TP-NB-SM-AOL5E-SM-A46NI	PD	6.066666667	1	Lung	WT	anti-PD-1/anti-PD-L1	WT
SU2C_Lung-SU2C-DFCI-LUAD-1010-TM-NB-SM-AOL6S-SM-A46NM	SD	10.06666667	0	Lung	WT	anti-PD-1/anti-PD-L1	WT
SU2C_Lung-SU2C-DFCI-LUAD-1011-TM-NB-SM-AOL75-SM-A46NN	PD	5.9	0	Lung	WT	anti-PD-1/anti-PD-L1	WT
SU2C_Lung-SU2C-DFCI-LUAD-1013-TP-NB-SM-AOL7V-SM-A46NP	PD	1.066666667	0	Lung	WT	anti-PD-1/anti-PD-L1	WT
SU2C_Lung-SU2C-DFCI-LUAD-1016-TM-NB-SM-AOL8W-SM-A46NS	SD	14.96666667	1	Lung	WT	anti-PD-1/anti-PD-L1	WT
SU2C_Lung-SU2C-DFCI-LUAD-1017-TM-NB-SM-AOL99-SM-A46NT	PR	14.43333333	1	Lung	WT	anti-PD-1/anti-PD-L1	WT
SU2C_Lung-SU2C-DFCI-LUAD-1018-TP-NB-SM-AOL9H-SM-A46NU	PD	3.2	0	Lung	WT	anti-PD-1/anti-PD-L1	WT
SU2C_Lung-SU2C-DFCI-LUAD-1020-TM-NB-SM-AOL3C-SM-A46NC	PR	29.9	1	Lung	WT	anti-PD-1/anti-PD-L1	WT
WA7899_T_N	PD	1.9	1	Lung	WT	anti-PD-1/anti-PD-L1	WT
Y2087_T_N	SD	8.4	1	Lung	WT	anti-PD-1/anti-PD-L1	WT
NIV3-PROG-Pt1	PD	5.24590164	1	Melanoma	WT	anti-PD-1/anti-PD-L1	WT
NIV3-NAIVE-Pt10	SD	8.393442623	1	Melanoma	WT	anti-PD-1/anti-PD-L1	WT
NIV3-PROG-Pt100	PD	27.54098361	1	Melanoma	WT	anti-PD-1/anti-PD-L1	WT
NIV3-PROG-Pt101	PR	27.34426229	0	Melanoma	WT	anti-PD-1/anti-PD-L1	WT
NIV3-NAIVE-Pt102	SD	20.85245902	0	Melanoma	WT	anti-PD-1/anti-PD-L1	WT
NIV3-PROG-Pt103	PD	15.86885246	0	Melanoma	WT	anti-PD-1/anti-PD-L1	WT
NIV3-PROG-Pt104	PR	26.81967214	0	Melanoma	WT	anti-PD-1/anti-PD-L1	WT
NIV3-PROG-Pt106	PD	2.983606557	1	Melanoma	WT	anti-PD-1/anti-PD-L1	WT
NIV3-PROG-Pt108	SD	29.93442622	0	Melanoma	WT	anti-PD-1/anti-PD-L1	WT
NIV3-NAIVE-Pt11	PD	27.44262296	1	Melanoma	WT	anti-PD-1/anti-PD-L1	WT
NIV3-NAIVE-Pt13	PD	9.180327869	1	Melanoma	WT	anti-PD-1/anti-PD-L1	WT
NIV3-PROG-Pt17	PD	1.868852459	1	Melanoma	WT	anti-PD-1/anti-PD-L1	WT
NIV3-NAIVE-Pt18	PR	35.18032787	0	Melanoma	WT	anti-PD-1/anti-PD-L1	WT
NIV3-PROG-Pt2	SD	9.016393444	1	Melanoma	WT	anti-PD-1/anti-PD-L1	WT
NIV3-NAIVE-Pt23		1.704918033	1	Melanoma	WT	anti-PD-1/anti-PD-L1	WT
NIV3-NAIVE-Pt24	PD	4.885245903	0	Melanoma	WT	anti-PD-1/anti-PD-L1	WT
NIV3-NAIVE-Pt25	PD	3.31147541	1	Melanoma	WT	anti-PD-1/anti-PD-L1	WT
NIV3-PROG-Pt26	SD	31.21311475	0	Melanoma	WT	anti-PD-1/anti-PD-L1	WT
NIV3-NAIVE-Pt27	PD	15.57377049	1	Melanoma	WT	anti-PD-1/anti-PD-L1	WT
NIV3-NAIVE-Pt28	PD	24.26229508	1	Melanoma	WT	anti-PD-1/anti-PD-L1	WT
NIV3-NAIVE-Pt29	PD	8.950819672	1	Melanoma	WT	anti-PD-1/anti-PD-L1	WT
NIV3-NAIVE-Pt3	PR	37.50819671	0	Melanoma	WT	anti-PD-1/anti-PD-L1	WT
NIV3-NAIVE-Pt30	CR	34.52459016	0	Melanoma	WT	anti-PD-1/anti-PD-L1	WT
NIV3-NAIVE-Pt31	PD	31.50819672	0	Melanoma	WT	anti-PD-1/anti-PD-L1	WT
NIV3-PROG-Pt32	PD	3.737704919	0	Melanoma	WT	anti-PD-1/anti-PD-L1	WT
NIV3-PROG-Pt34	PR	27.34426229	0	Melanoma	WT	anti-PD-1/anti-PD-L1	WT
NIV3-PROG-Pt36	SD	35.44262294	0	Melanoma	WT	anti-PD-1/anti-PD-L1	WT
NIV3-PROG-Pt37	SD	21.18032787	1	Melanoma	WT	anti-PD-1/anti-PD-L1	WT
NIV3-PROG-Pt38	SD	5.475409837	1	Melanoma	WT	anti-PD-1/anti-PD-L1	WT
NIV3-PROG-Pt39	PD	5.44262295	1	Melanoma	WT	anti-PD-1/anti-PD-L1	WT
NIV3-NAIVE-Pt4	SD	20.75409836	1	Melanoma	WT	anti-PD-1/anti-PD-L1	WT
NIV3-NAIVE-Pt44	PR	35.83606556	0	Melanoma	WT	anti-PD-1/anti-PD-L1	WT
NIV3-PROG-Pt46	PD	7.442622951	1	Melanoma	WT	anti-PD-1/anti-PD-L1	WT
NIV3-PROG-Pt47	PD	23.54098361	1	Melanoma	WT	anti-PD-1/anti-PD-L1	WT
NIV3-PROG-Pt48	CR	34.29508196	0	Melanoma	WT	anti-PD-1/anti-PD-L1	WT
NIV3-PROG-Pt49	PR	27.11475409	0	Melanoma	WT	anti-PD-1/anti-PD-L1	WT
NIV3-NAIVE-Pt5	PD	7.278688524	1	Melanoma	WT	anti-PD-1/anti-PD-L1	WT
NIV3-PROG-Pt51	PD	1.868852459	0	Melanoma	WT	anti-PD-1/anti-PD-L1	WT
NIV3-PROG-Pt52	PD	15.60655738	1	Melanoma	WT	anti-PD-1/anti-PD-L1	WT
NIV3-PROG-Pt53	PR	14.19672131	1	Melanoma	WT	anti-PD-1/anti-PD-L1	WT
NIV3-PROG-Pt54	PR	28.36065574	0	Melanoma	Mut	anti-PD-1/anti-PD-L1	p.Pro285Leu
NIV3-PROG-Pt58	SD	16.36065574	1	Melanoma	WT	anti-PD-1/anti-PD-L1	WT
NIV3-NAIVE-Pt59	SD	23.21311474	1	Melanoma	WT	anti-PD-1/anti-PD-L1	WT
NIV3-NAIVE-Pt60	PD	24.1967213	0	Melanoma	WT	anti-PD-1/anti-PD-L1	WT
NIV3-NAIVE-Pt62	PD	15.47540984	1	Melanoma	WT	anti-PD-1/anti-PD-L1	WT
NIV3-PROG-Pt65	SD	22.68852459	0	Melanoma	WT	anti-PD-1/anti-PD-L1	WT
NIV3-NAIVE-Pt66	PD	17.7704918	1	Melanoma	WT	anti-PD-1/anti-PD-L1	WT
NIV3-PROG-Pt67	SD	33.83606557	0	Melanoma	WT	anti-PD-1/anti-PD-L1	WT
NIV3-PROG-Pt68	PR	27.60655738	0	Melanoma	WT	anti-PD-1/anti-PD-L1	WT
NIV3-NAIVE-Pt7	PR	37.67213114	0	Melanoma	WT	anti-PD-1/anti-PD-L1	WT
NIV3-PROG-Pt70	SD	10.19672131	1	Melanoma	WT	anti-PD-1/anti-PD-L1	WT
NIV3-NAIVE-Pt71	SD	8.06557377	0	Melanoma	WT	anti-PD-1/anti-PD-L1	WT
NIV3-NAIVE-Pt72	PR	25.24590164	1	Melanoma	WT	anti-PD-1/anti-PD-L1	WT
NIV3-NAIVE-Pt73	SD	9.213114753	0	Melanoma	WT	anti-PD-1/anti-PD-L1	WT
NIV3-NAIVE-Pt74		0.655737705	1	Melanoma	WT	anti-PD-1/anti-PD-L1	WT
NIV3-NAIVE-Pt76		0.327868853	1	Melanoma	WT	anti-PD-1/anti-PD-L1	WT
NIV3-NAIVE-Pt77	SD	15.44262295	1	Melanoma	WT	anti-PD-1/anti-PD-L1	WT
NIV3-PROG-Pt78	PD	2.557377049	1	Melanoma	WT	anti-PD-1/anti-PD-L1	WT
NIV3-PROG-Pt79	SD	7.147540983	1	Melanoma	WT	anti-PD-1/anti-PD-L1	WT
NIV3-NAIVE-Pt8	PD	8.491803279	1	Melanoma	WT	anti-PD-1/anti-PD-L1	WT
NIV3-PROG-Pt82	SD	14.06557377	1	Melanoma	WT	anti-PD-1/anti-PD-L1	WT
NIV3-PROG-Pt83	SD	15.14754098	0	Melanoma	WT	anti-PD-1/anti-PD-L1	WT
NIV3-NAIVE-Pt84	PD	4.950819672	1	Melanoma	WT	anti-PD-1/anti-PD-L1	WT
NIV3-PROG-Pt85	PD	29.63934425	0	Melanoma	WT	anti-PD-1/anti-PD-L1	WT
NIV3-PROG-Pt86	PD	8.918032788	1	Melanoma	WT	anti-PD-1/anti-PD-L1	WT
NIV3-NAIVE-Pt87	SD	31.93442622	0	Melanoma	Mut	anti-PD-1/anti-PD-L1	p.Ser1054Asn
NIV3-NAIVE-Pt89	SD	27.67213115	1	Melanoma	WT	anti-PD-1/anti-PD-L1	WT
NIV3-NAIVE-Pt9	PD	3.016393442	1	Melanoma	WT	anti-PD-1/anti-PD-L1	WT
NIV3-PROG-Pt90	PD	5.704918033	1	Melanoma	WT	anti-PD-1/anti-PD-L1	WT
NIV3-PROG-Pt92	SD	10.91803279	1	Melanoma	WT	anti-PD-1/anti-PD-L1	WT
NIV3-PROG-Pt93	PD	27.83606558	0	Melanoma	WT	anti-PD-1/anti-PD-L1	WT
NIV3-NAIVE-Pt94	CR	32.16393442	0	Melanoma	WT	anti-PD-1/anti-PD-L1	WT
NIV3-PROG-Pt98	SD	24.49180328	1	Melanoma	WT	anti-PD-1/anti-PD-L1	WT
